# Supplementary material for: Expectation of clinical decision support systems: a survey study among nephrologist end-users
Source: BMC Med Inform Decis Mak. 2023 Oct 26;23:239. doi: 10.1186/s12911-023-02317-x (PMC10605935; doi:10.1186/s12911-023-02317-x)
Supplement: Supplementary file 1 — Additional file 1: Supplemental Table 1. CKDNapp survey questionnaire questions and answer possibilities. Supplemental Table 2. Complete numbers and percentages to questions on experiences with clinical decision support software of module 1. Supplemental Table 3. Complete numbers and percentages to questions on expectations of a clinical decision support software in general of module 2. Supplemental Table 4. Complete numbers and percentages to questions on prediction algorithms of module 3. Supplemental Table 5. Complete overview of questions on ethical aspects of CDSS from module 4. [file 12911_2023_2317_MOESM1_ESM.xls]

## Sheet: Content
Supplemental Tables 1-5
Expectation of clinical decision support systems: Survey study among nephrologist end-users
	Fruzsina Kotsis1,2*, Helena Bächle1*, Michael Altenbuchinger3, Jürgen Dönitz3,4, Yacoub Abelard Njipouombe Nsangou4, Heike Meiselbach5, Robin Kosch3, Sabine Salloch6, Tanja Bratan7, Helena U. Zacharias8, Ulla T. Schultheiss1,2
	1Institute of Genetic Epidemiology, Faculty of Medicine and Medical Center - University of Freiburg, Freiburg, Germany
	2Department of Medicine IV – Nephrology and Primary Care, Faculty of Medicine and Medical Center - University of Freiburg, Germany
	3Department of Medical Bioinformatics, University Medical Center Göttingen, Göttingen, Germany
	4Institute of Computational Biology, Helmholtz Zentrum München, Germany
	5Department of Nephrology and Hypertension, University Hospital Erlangen, Friedrich-Alexander-Universität Erlangen-Nürnberg, Erlangen, Germany
	6Institute for Ethics, History and Philosophy of Medicine, Hanover Medical School, Hanover, Germany
	7https://www.isi.fraunhofer.de/, Karlsruhe, Germany
	8Peter L. Reichertz Institute for Medical Informatics of TU Braunschweig and Hannover Medical School, Hannover, Germany.
Content of Supplemental Tables
Tab	Title
Content	Content of additional file 1
Supplemental Table 1	CKDNapp survey questionnaire questions and answer possibilities.
Supplemental Table 2	Complete numbers and percentages to questions on experiences with clinical decision support software of module 1.
Supplemental Table 3	Complete numbers and percentages to questions on expectations of a clinical decision support software in general of module 2.
Supplemental Table 4	Complete numbers and percentages to questions on prediction algorithms of module 3.
Supplemental Table 5	Complete overview of questions on ethical aspects of CDSS from module 4.

## Sheet: Supplemental Table 1
Supplemental Table 1: CKDNapp survey questionnaire questions and answer possibilities.
	Introduction	Thank you for agreeing to participate in our nephrologist survey! The aim of our survey is to gather opinions on so-called clinical decision support systems. The survey will take about 10 minutes to complete. There are several possible answers to the questions. You will have as much time as you need to answer. Your answers will be anonymised, so that no information about you can be derived from y…
	Demographics	possible answers
D.1	To which age group do you belong?	< 40 | 40-50| 51-60|> 60|not specified
D.2	What is your gender	0 male|1 female |2 diverse|3 not specified
D.3	For how many years have you been a consultant in the field of nephrology?
D.4	For how many years have you been practicing as a nephrologist in a out-patient practice?
D.5	For how many years have you been practicing in out-patient care?
D.6	How many patients do you see per day?
D.7	How many patients with CKD do you see per day?
D.8	Are you using the German wide medication plan?	1 yes|2 no|3 not for all patients|4 not specified
D.9	Are you using it's QR function?	1 yes|2 no|3 not specified
	Module 1
	Introduction to Module 1	In the following, we will talk about clinical decision support systems, or CDSS for short. A CDSS, in general terms, is an IT system that can help doctors make clinical decisions. Based on patient information entered into the system, computational models are evaluated. A simple example would be Tangri's Kidney Failure Risk Calculator, which calculates the probability of end-stage renal failure fo…
M1.1	How often are you using CDSS in your daily routine?	1 daily|2 several times a week|3 several times a month|4 rarely|5 never|6 not specified
M1.2	What are your reasons for this?	1 not needed|2 no good systems are available|3 I do not know enough about it|4 CDSS are impratical in everyday life|5 CDSS do not contain any advantages|6 CDSS give out not comprehensible advice|7 other reasons|8 not specified
	Please rate the following questions:
M1.3	I feel confident using CDSS.	1: not applicable|2: mostly not applicable|3: applies partially 4: mostly applicable|5: completely correct|6: not specified
M1.4	I am knowledgable in the way CDSS can be applied in patient care.	1: not applicable|2: mostly not applicable|3: applies partially 4: mostly applicable|5: completely correct|6: not specified
M1.5	I find that a CDSS with personalized information and prognosis about CKD in general is helpful.	1: not applicable|2: mostly not applicable|3: applies partially 4: mostly applicable|5: completely correct|6: not specified
M1.6	A personalized CDSS could be helpful in treating my patients with CKD.	1: not applicable|2: mostly not applicable|3: applies partially 4: mostly applicable|5: completely correct|6: not specified
M1.7	A CDSS could improve the quality of patient care.	1: not applicable|2: mostly not applicable|3: applies partially 4: mostly applicable|5: completely correct|6: not specified
M1.8	A CDSS could improve the efficiency of my work.	1: not applicable|2: mostly not applicable|3: applies partially 4: mostly applicable|5: completely correct|6: not specified
M1.9	Using a CDSS would fit into my daily routine.	1: not applicable|2: mostly not applicable|3: applies partially 4: mostly applicable|5: completely correct|6: not specified
M1.10	Would you be willing to try out an available CKD patient CDSS?	1: not applicable|2: mostly not applicable|3: applies partially 4: mostly applicable|5: completely correct|6: not specified
	Module 2
	Introduction to Module 2	Now we would like to know what your expectations are for a helpful CDSS, as outlined above.
	An opitmal CDSS should…
M2.1	…incorporate all newest guidelines for CKD and it's comorbidites, which should be easily accesible.	1: not applicable|2: mostly not applicable|3: applies partially 4: mostly applicable|5: completely correct|6: not specified
M2.2	…be able to provide fast and easy access to other important secondary information for patient care, if needed.	1: not applicable|2: mostly not applicable|3: applies partially 4: mostly applicable|5: completely correct|6: not specified
M2.3	…contain a clear review of all patient data from any before visits (patient history, lab values, diagnoses,…).	1: not applicable|2: mostly not applicable|3: applies partially 4: mostly applicable|5: completely correct|6: not specified
M2.4	…not change the way I am organizing my workday.	1: not applicable|2: mostly not applicable|3: applies partially 4: mostly applicable|5: completely correct|6: not specified
M2.5	Which device would you preferrably use when applying a CDSS?	1 cell phone|2 tablet|3 desktop computer with internetbrowser|4 other|5 no preference|6 not specified
	Module 3
	Introduction to Module 3	Our aim is to develop a decision support system that is specifically tailored to the treatment of patients with chronic kidney failure - that's why it's called CKDNapp, the CKD Nephrologist App. With the help of computer-assisted models, CKDNapp can predict adverse medical events and disease progression. CKDNapp uses computer-based models to predict adverse medical events and disease progression …
	Please rate the following statements from 1: unimportant to 5: very important
	Rate the importance of the following indivdualized adverse event prediction planned as features for CKDNapp.
M3.1	acute kidney injury	1: unimportant|2: mostly not important|3: neutral|4: mostly important|5: very important | 6: not specified
M3.2	progression of CKD	1: unimportant|2: mostly not important|3: neutral|4: mostly important|5: very important | 6: not specified
M3.3	stroke	1: unimportant|2: mostly not important|3: neutral|4: mostly important|5: very important | 6: not specified
M3.4	worsening of PAOD	1: unimportant|2: mostly not important|3: neutral|4: mostly important|5: very important | 6: not specified
M3.5	CKDNapp should contain a possibility to predict patient's risk of mortality.	1: unimportant|2: mostly not important|3: neutral|4: mostly important|5: very important | 6: not specified
M3.6	CKDNapp shoud provide easy access to latest guidelines.	1: unimportant|2: mostly not important|3: neutral|4: mostly important|5: very important | 6: not specified
	CKDNapp will contain an in-silico modification mode where physicians can change single factors to see how prediction algorithms might change for patiens.sind außerdem Simulationen für den Krankheitsverlauf einzelner Patienten geplant, die zeigen sollen, wie die chronische Nierenerkrankung verlaufen könnte, wenn sich bestimmte Faktoren ändern.
M3.7	CKDNapp should contain this in-silico mode feature.	1: unimportant|2: mostly not important|3: neutral|4: mostly important|5: very important | 6: not specified
M3.8	Would you be willing to test a first version of a CDSS?	1 yes|2 no|3 maybe|4 not specified
	Module 4
	Introduction to Module 4	Now we come to the last part of our survey. This is about the ethical aspects of the use of CDSS in the medical practice. Again, you do not have to answer any of the questions if you do not wish to do so. Please rate the following statements.
	Please rate the following statements from 1: not true to 5: true.
M4.1	Certain parts of a physicians work will be taken over by CDSS in the future.	1: not true|2: mostly not true|3: partially true 4: mostly true|5: completely correct|6: not specified
M4.2	CDSS are most helpful for inexperienced doctors.	1: not true|2: mostly not true|3: partially true 4: mostly true|5: completely correct|6: not specified
M4.3	The application of CDSS will lead to a reduction of clinical abilities of physicians in the future.	1: not true|2: mostly not true|3: partially true 4: mostly true|5: completely correct|6: not specified
M4.4	CDSS will lead to a shift for doctors towards a more patient centered medicine in the future.	1: not true|2: mostly not true|3: partially true 4: mostly true|5: completely correct|6: not specified
M4.5	Missing background information/transparency of the advice given by CDSS is a problem.	1: not true|2: mostly not true|3: partially true 4: mostly true|5: completely correct|6: not specified
M4.6	CDSS will lead to a reduction of trust patients will put into their treating physicians and their abilities.	1: not true|2: mostly not true|3: partially true 4: mostly true|5: completely correct|6: not specified
M4.7	The application of CDSS may lead to discrimination of some patient groups.	1: not true|2: mostly not true|3: partially true 4: mostly true|5: completely correct|6: not specified
	Thank you very much for your participation! Through your cooperation you have greatly supported us in our project!

## Sheet: Supplemental Table 2
Supplemental Table 2: Complete numbers and percentages to questions on experiences with clinical decision support software of module 1.
	daily	weekly	monthly	rarely	never	N answers	N missing	N not specified
M1.1 how often are you using CDSS in your daily routing	3, 6.3%	5, 10.4%	1, 2.1%	16, 33.3%	23, 47.9%	48	6	0
	not needed	no good systems	no knowledge	impractical	no advantages	no comprehensible advice	other reasons	N answers	N missing	N not specified
M1.2 What are reasons for not using CDSS	9, 20.5%	7, 15.9%	19, 43.2%	4, 9.1%	4, 9.1%	1, 2.3%	9, 20.5%	44	10	2, 4.5%
	1	2	3	4	5	sum 1+2 or 4+5 (%)			6
answer possibilities	not applicable	mostly not applicable	applies partially	mostly applicable	completely correct	mostly not and not applicable	N answers	N missing	N not specified
M1.3 I feel confident using CDSS.	18, 38.3%	10, 21.3%	1, 2.1%	11, 23.4%	3, 6.4%	59.6	47	7	4
M1.4 I am knowledgable in the way CDSS can be applied in patient care.	16, 34.8%	10, 21.7%	9, 19.6%	8, 17.4%	1, 2.2%	56.5	46	8	2
M1.5 I find that a CDSS with personalized information and prognosis about CKD in general is helpful.	1, 2.1%	3, 6.4%	3, 6.4%	18, 38.3%	20, 42.6%	80.9	47	7	2
M1.6 A personalized CDSS could be helpful in treating my patients with CKD.	1, 2.1%	2, 4.3%	9, 19.2%	16, 34.0%	17, 36.2	70.2	47	7	2
M1.7 A CDSS could improve the quality of patient care.	2, 4.4%	0, 0.0%	10, 21.7%	15, 32.6%	18, 39.1%	71.7	46	8	1
M1.8 A CDSS could improve the efficiency of my work.	1, 2.2%	4, 8.7%	10, 21.7%	20, 43.5%	9, 19.6%	63.1	46	8	2
M1.9 Using a CDSS would fit into my daily routine.	2, 4.3%	4, 8.5%	15, 31.9%	13, 27.7%	8, 17.0%	44.7	47	7	5
M1.10 Would you be willing to try out an available CKD patient CDSS?	1, 2.1%	1, 2.1%	8, 17.4%	14, 30.4%	20, 43.5%	73.9	46	8	2

## Sheet: Supplemental Table 3
Supplemental Table 3: Complete numbers and percentages to questions on expectations of a clinical decision support software in general of module 2.
Answer possibilities for M2.1 to M2.4: 1 not applicable, 2 mostly not applicable, 3 applies partially, 4 mostly applicable, 5 completely correct, 6 not specified
	1	2	3	4	5	sum 1+2 (%)	sum 4+5 (%)			6
An optimal CDSS should…	not applicable	mostly not applicable	applies partially	mostly applicable	completely correct	not or mostly not applicable	mostly or completely correct	N answers	N missing	N not specified
M2.1 …incorporate all newest guidelines for CKD and it's comorbidites, which should be easily accesible.	0, 0.0%	0, 0.0%	2, 4.4%	7, 15.6%	36, 80.0%	0	95.6	45	9	0
M2.2 …be able to provide fast and easy access to other important secondary information for patient care, if needed.	0, 0.0%	0, 0.0%	1, 2.2%	7, 15.6%	37, 82.2%	0	97.8	45	9	0
M2.3 …contain a clear review of all patient data from any before visits (patient history, lab values, diagnoses,…).	0, 0.0%	6, 13.3%	5, 11.1%	8, 17.8%	26, 57.8%	13.3	75.6	45	9	0
M2.4 …not change the way I am organizing my workday.	1, 2.2%	4, 8.9%	23, 51.1%	12, 26.7%	5, 11.1%	11.1	37.8	45	9	0
Answer possibilities for M2.5: 1 cell phone, 2 tablet, 3 desktop computer wiht internetbrowser, 4 other, 5 no preference, 6 not specified
	cell phone	tablet	computer	other	no preference	N answers	N missing	N not specified
M2.5 Which device would you preferrably use when applying a CDSS?	7, 15.6%	3, 6.7%	30, 66.7%	4, 8.9%	1, 2.2%	45	9	0

## Sheet: Supplemental Table 4
Supplemental Table 4: Complete numbers and percentages to questions on prediction algorithms of module 3.
	1	2	3	4	5	sum 4+5 (%)			6
answer possibilities	unimportant	mostly not important	neutral	mostly important	very important	mostly or completely correct	N answers	N missing	N not specified
M3.1 AKI event	0, 0.0%	0, 0.0%	2, 4.4%	15, 33.3%	28, 62.2%	95.5	45	9	0
M3.2 CKD progression	0, 0.0%	0, 0.0%	1, 2.2%	9, 20.0%	35, 77.8%	97.8	45	9	0
M3.3 stroke event	0, 0.0%	1, 2.3%	8, 18.2%	19, 43.2%	16, 36.4%	79.6	44	10	0
M3.4 PAOD event	0, 0.0%	3, 6.7%	6, 13.3%	23, 51.1%	13, 28.9%	80	45	9	0
M3.5 mortality	0, 0.0%	2, 4.6%	6, 13.6%	21, 47.7%	14, 31.8%	79.5	44	10	1
M3.6 access to guidelines	0, 0.0%	1, 2.2%	2, 4.4%	8, 17.8%	34, 75.6%	93.34	45	9	0
M3.7 in-silico mode	0, 0.0%	0, 0.0%	1, 2.3%	15, 34.1%	28, 63.6%	97.73	44	10	0
M3.8 Would you be willing to test a first version of a CDSS?
	1	2	3			4
answer possibilites	yes	no	maybe	N answers	N missing	N not specified
M3.8 test CDSS	38, 84.4%	0, 0.0%	7, 15.6%	45	9	0

## Sheet: Supplemental Table 5
Supplemental Table 5: Complete overview of questions on ethical aspects of CDSS from module 4.
Answer possibilites for M4.1 to M4.7: 1 not true, 2 mostly not true, 3 partially true, 4 mostly true, 5 completely correct, 6 not specified
M4.1	Certain parts of a physicians work will be taken over by CDSS in the future.
Answers	Frequency	Percent	Cumulative	N missing
1	1	2.22	2.22
2	7	15.56	17.78
3	15	33.33	51.11
4	15	33.33	84.44
5	7	15.56	100.00
Total	45	100.00		9
M4.2	CDSS are most helpful for inexperienced doctors.
Answers	Frequency	Percent	Cumulative	N missing
1	2	4.44	4.44
2	11	24.44	28.89
3	13	28.89	57.78
4	13	28.89	86.67
5	5	11.11	97.78
6	1	2.22	100.00
Total	45	100.00		9
M4.3	The application of CDSS will lead to a reduction of clinical abilities of physicians in the future.
Answers	Frequency	Percent	Cumulative	N missing
1	9	20.00	20.00
2	21	46.67	66.67
3	6	13.33	80.00
4	8	17.78	97.78
5	1	2.22	100.00
Total	45	100.00		9
M4.4	CDSS will lead to a shift for doctors towards a more patient centered medicine in the future.
Answers	Frequency	Percent	Cumulative	N missing
1	4	9.30	9.30
2	12	27.91	37.21
3	13	30.23	67.44
4	11	25.58	93.02
5	3	6.98	100.00
Total	43	100.00		11
M4.5	Missing background information/transparency of the advice given by CDSS is a problem.
Answers	Frequency	Percent	Cumulative	N missing
1	3	6.98	6.98
2	12	27.91	34.88
3	10	23.26	58.14
4	9	20.93	79.07
5	2	4.65	83.72
6	7	16.28	100.00
Total	43	100.00		11
M4.6	CDSS will lead to a reduction of trust patients will put into their treating physicians and their abilities.
Answers	Frequency	Percent	Cumulative	N missing
1	12	26.67	26.67
2	24	53.33	80.00
3	6	13.33	93.33
4	2	4.44	97.78
6	1	2.22	100.00
Total	45	100.00		9
M4.7	The application of CDSS may lead to discrimination of some patient groups.
Answers	Frequency	Percent	Cumulative	N missing
1	7	15.56	15.56
2	24	53.33	68.89
3	5	11.11	80.00
4	4	8.89	88.89
5	1	2.22	91.11
6	4	8.89	100.00
Total	45	100.00		9
